# Supplementary material for: Efficacy of a Low-FODMAP Diet for Coeliac Patients with Persistent IBS-like Symptoms despite a Gluten-Free Diet: A Systematic Review
Source: Nutrients. 2024 Apr 8;16(7):1094. doi: 10.3390/nu16071094 (PMC11013587; doi:10.3390/nu16071094)
Supplement: Supplementary file 1 [file nutrients-16-01094-s001.zip]

Archive with 1 entries (1 files):
- nutrients-2885377-supplementary.pdf
